# Supplementary material for: Sensing Properties of NH2-MIL-101 Series for Specific Amino Acids via Turn-On Fluorescence
Source: Molecules. 2021 Sep 2;26(17):5336. doi: 10.3390/molecules26175336 (PMC8434598; doi:10.3390/molecules26175336)
Supplement: Supplementary file 1 [file molecules-26-05336-s001.zip]

Archive with 1 entries (1 files):
- molecules-1366079-supplementary.pdf
